# Supplementary material for: Differential Expression of Type III Effector BteA Protein Due to IS481 Insertion in Bordetella pertussis
Source: PLoS One. 2011 Mar 10;6(3):e17797. doi: 10.1371/journal.pone.0017797 (PMC3053399; doi:10.1371/journal.pone.0017797)
Supplement: Table S1 — Primers and probes in this study. (XLS) [file pone.0017797.s003.xls]

## Sheet: Sheet1
Tabel S1. Primers and probes in this study
Primer name		Gene	Sequence (5' to 3')	Reference
Cloning	BteA-F	bteA	CACCCCTCCATGCGCCTG
	BteA-R	bteA	CGAAGCTTTCATGCGCGTAGATTCAGCG
	BtcA-BteA-F3	btcA	ATCGTGCATTGCATCTACCC
	BtcA-BteA-R3	btcA	GCATCCAGCTTGAGCAAACT
	5-BtcA	btcA	CATCATATGTTCCCTTTGCTCATC
	3-BtcA	btcA	ACAAGCTTTCAGGCCTTGCGGCCGGC
RT-PCR	bteA RT-F	bteA	TTGAGCAACAACGTCAATCC
	bteA RT-R	bteA	GTCTTCGAGGTTCTGCATCC
	btcA RT-F	btcA	CTTTGCTCATCCGCAACCT
	btcA RT-R	btcA	ACGGTCACCATGTCGTCCT
qRT-PCR	bteA F	bteA	TGCCAATCTGGACGTGAAAT
	bteA R	bteA	CAGGTCTTCGAGGTTCTGCAT
	bteA-probe	bteA	6FAM-CGCCGGGTCGATG-TAMRA
	recA F	recA	GCATGAAGATCGGCGTGAT	45
	recA R	recA	CGCACCGAGGAATAGAACTTG	45
	recA-probe	recA	6FAM-CGGCAACCCCGAAACCACCA-TAMRA	45
	IS481-bteA F	bteA	GGCCGCGGTTACC
	IS481-bteA R	bteA	GACCGGATTGACGTTGTTG
	IS481-bteA probe	bteA	6FAM-AGGACCCGCACATGTT-TAMRA
5'-RACE	bteA-RT	bteA	P-TCCAGATTGGCATG
	bteA-S1	bteA	TGGAAGTGGCGCTCAATCAC
	bteA-A1	bteA	CTGACATCGTGCTTGACTTC
	bteA-S2	bteA	ACAAGCAGCAGCTGCACGAG
	bteA-A2	bteA	GCACGAATTCGTCGTTGTTC
	btcA-RT	btcA	P-GTCACCATGTCGTC
	btcA-S1	btcA	TGGCCATCGATGAGCAATGG
	btcA-A1	btcA	AGCAGGTGGCGCAGGTT
	btcA-S2	btcA	TCCATATCGGATGCGAGGAC
	btcA-A2	btcA	CGGATGAGCAAAGGGAACAT
bteA mutants	B1-bteA	bteA	AAAAAGCAGGCTCAGCGGCACCCTGGTGGCAA	30
	B2-bteA	bteA	AGAAAGCTGGGTGCGCGCGAGCCGCTTACGCT	30
	R1-bteA	ΔbteA	CGGGATCCTAACCGCGGCCTGTCCGGCGTTC
	R2-bteA	ΔbteA	CGGGATCCGCCTGCTCGAGCCGAACAACGAC	30
